# Supplementary material for: CO and NO Coordinate Developmental Neuron Migration
Source: Int J Mol Sci. 2025 Aug 12;26(16):7783. doi: 10.3390/ijms26167783 (PMC12387027; doi:10.3390/ijms26167783)
Supplement: Supplementary file 1 [file ijms-26-07783-s001.zip]

Archive with 4 entries (3 files):
- Supplementary Videos/
- Supplementary Videos/SupplVideoLegends.pdf
- Supplementary Videos/VideoS1_Tracking_DMSO.avi
- Supplementary Videos/VideoS2_Tracking_ZnBG.avi
